# Supplementary material for: Overview of the Genetic Causes of Hereditary Breast and Ovarian Cancer Syndrome in a Large French Patient Cohort
Source: Cancers (Basel). 2023 Jun 29;15(13):3420. doi: 10.3390/cancers15133420 (PMC10341368; doi:10.3390/cancers15133420)
Supplement: Supplementary file 1 [file cancers-15-03420-s001.zip]

Archive with 1 entries (1 files):
- cancers-2443339-supplementary.pdf
